# Supplementary material for: Towards Property Profiling: SYNTHESIS and SAR Probing of New Tetracyclic Diazaphenothiazine Analogues
Source: Int J Mol Sci. 2021 Nov 26;22(23):12826. doi: 10.3390/ijms222312826 (PMC8658022; doi:10.3390/ijms222312826)
Supplement: Supplementary file 1 [file ijms-22-12826-s001.zip]

Archive with 1 entries (1 files):
- ijms-1473921-supplementary.pdf
